# Supplementary material for: Genetic Mapping and Discovery of the Candidate Gene for Black Seed Coat Color in Watermelon (Citrullus lanatus)
Source: Front Plant Sci. 2020 Jan 22;10:1689. doi: 10.3389/fpls.2019.01689 (PMC6987421; doi:10.3389/fpls.2019.01689)
Supplement: Supplementary Table 1 — The segregation ratio of seed coat color among different populations. [file Table_1.xlsx]

## Sheet: Sheet1
Supplementary Table 1, the segregation ratio of seed coat color among different population
	Black	Mottled	Light yellow	Segregation Ratio	Chi-square	P
F2	332	101	127	9∶3∶4	2.28	0.32
BC1P1	40	32	68	1∶1∶2	1.03	0.6
BC1P2	161
	Black	Non-black	Segregation Ratio	Chi-square	P
F2	433	127	3∶1	1.61	0.2
BC1P1	72	68	1∶1	0.11	0.73
BC1P2	161
