# Supplementary material for: Genetic Mapping and Discovery of the Candidate Gene for Black Seed Coat Color in Watermelon (Citrullus lanatus)
Source: Front Plant Sci. 2020 Jan 22;10:1689. doi: 10.3389/fpls.2019.01689 (PMC6987421; doi:10.3389/fpls.2019.01689)
Supplement: Supplementary Table 2 — The information of CAPS and SNP markers on chromosome 3 used for the polymorphic analysis. [file Table_2.xlsx]

## Sheet: CAPS MARKER
Supplementary Table 2, The information of CAPS and SNP markers on chromosome 3 used for the polymorphic analysis
CAPS markers based on 97103 reference genome
	Position	Enzyme	Forward Sequence	Reverse sequence	Fragment Length	Fragement 1	Fragment 2
1	Chr3_5559439	BstBI	ACCATAAGGATTATTTGAGATTCCA	TGCCAAGCTTGTTGAAGATG	689	264	425
2	Chr3_5570940	MseI	TCGTCACCCAATCCTACTCC	TTCCGAACCGAGGTTTAATG	689	405	391
3	Chr3_5571030	MseI	CAAGAGGGGTTTTGGGTTTT	ATTGTACCCTAATGCCGCAG	796	488	161
4	Chr3_5572577	Csp6I	TTGGGAGTTAGCTCGAATGC	TGGTCATTTTGGTCATAAATTTTC	649	121	498
5	Chr3_5572998	MseI	TCCTCAAACCCCATTGGTTA	TTTTGGGCATTCGAGTTTTT	619	214	464
6	Chr3_5588640	BfaI	ATGGAGTCACCTGTTGCGTT	GTGCAATCTGGCCACACAAA	606	407	199
7	Chr3_5654223	TaiI	CGCAATAGACTTCTATAAGTTGAGCA	AGCGCACATGTTCACACCTA	595	385	210
8	Chr3_5694814	AflII	CAAATTCTCCCTCGCCATAA	TCCCTACCAAATGCAACCTC	678	143	501
9	Chr3_5696905	MseI	TGGAACCATGCGATAATAGTAGA	TTGACGGAATTTGTTCCACTT	644	303	392
10	Chr3_5703332	MseI	TTGGTAGGCTAGAGTCAGCGA	AGTTGTTTTCGGCTGTGGAG	695	326	290
11	Chr3_5707786	MseI	TTTGGTTGGGATGAAATGGT	ATTAGCTACGTCGGCAGCTC	616	310	306
12	Chr3_5707802	MluI	TTTGGTTGGGATGAAATGGT	ATTAGCTACGTCGGCAGCTC	616	482	293
13	Chr3_5711423	MseI	TGGAGGGTTAGAGAGGTGGA	ATGGCTTGAGCGGAATAGAA	775	255	414
14	Chr3_5712402	NlaIII	AAGCTCTTGGGTGGATAGCA	CGCAACTCTATTTCTTCGGG	669	155	450
15	Chr3_5712625	SalIHF	TGGTGTTTAGGCCATTGTGA	GAACCGGCAAATCTATCTCG	605	160	455
16	Chr3_5714559	SalIHF	GCATATATACCCCCAATGCG	ATGATTGCCGACAAAAGGAG	615	349	254
17	Chr3_5714953	KpnI	CTCCTTTTGTCGGCAATCAT	CCGCAATGCTCACTACAAGA	603	168	477
18	Chr3_5715959	MseI	AACCCCAAGCGTCTTGAATA	GAATTGCCAAATGGTTGGTC	645	445	187
19	Chr3_5720860	NdeI	TTGCAAACGTGATTGAAGGA	TGCAAATGCAAGATTTCGAC	632	422	181
20	Chr3_5728670	BfaI	TCAAATCACGTGCTGGGTAA	GGACTCGAGCTAGTCCGTCA	603	143	460
21	Chr3_5728949	MseI	TCAAATCACGTGCTGGGTAA	GGACTCGAGCTAGTCCGTCA	603	355	310
22	Chr3_5729176	MseI	AGCACTTGGGATTTGTCATTG	CGACATTGGTAGAAATCGTCAC	665	470	272
23	Chr3_5731252	MseI	TGAGCTTTGCACAAAGTTAAAG	TGGTTTCTAGGGTTTTGGTGA	742	380	418
24	Chr3_5733266	MseI	TCCAGAGTTCCTGCTCCTGT	TGGAGGAGGGTGAGAAGAGA	798	477	220
25	Chr3_5832388	NlaIII	GAGGTCGAGCCAAAGAAAAA	TGAATGCGTTGACGAGAGAC	697	291	414
26	Chr3_5835290	NlaIII	TTTTCAGATCCACACCCACA	AACATGTTCAACTAGTCTCCATCG	705	372	347
27	Chr3_5860358	NlaIII	AGAATCTCCCTACCTCCACCA	TTGTTAATTTGAGCCAAACGG	719	374	411
28	Chr3_5863508	MseI	AATTCCCCCAAATTGGCTAT	CAGAGGTGCACTCACTCCAA	785	349	379
29	Chr3_5865406	MspI	AGCCGAGTCCTTCAAACAAA	CTTCTTTCCCACGATTCCAA	728	465	161
30	Chr3_5867207	BfaI	ACCATTCCAACCCCAATTTT	TTCTCTTTCCCGATTGATGC	626	398	336
31	Chr3_5883388	MseI	TCCCTAAATTTTTGTTTGTAACGA	CAGCAATGGAGTTGAGACGA	734	263	423
32	Chr3_5884787	BamHI	ACAAAAACCTGCCCCAAAAT	GGCCGTTACGACTTCATTGT	686	144	486
33	Chr3_5941453	MseI	ACATTGAAGGTGCGGAATGT	CTTCCCTTTCGATTGACGAC	630	476	140
34	Chr3_6039027	MseI	GGATGGAACCCACTCACATC	AACCCTTGGCCTTGGATTAT	616	492	137
35	Chr3_6039617	MspI	TCTATAATCCAAGGCCAAGGG	CTGAGTGCAAGGCAATGTGT	629	248	412
36	Chr3_6061066	MseI	GTCGGCATAAGTCAGTCGGT	TGGCTTTTGTTCTTGATTTTTG	660	470	328
37	Chr3_6061208	BstYI	TGCCAAATAGTTGCGTTGAC	TTCTCCATTCAACATGGGTTT	798	373	410
38	Chr3_6071279	MseI	CAAAACCATTTGGACAACCC	TTTGTAGTGGGACCAAAGCTG	783	492	159
39	Chr3_6071893	EcoRI	ATGAAGTCTCGATGGTTCCG	TGTGGATGTGGTTCGATCTC	651	474	177
40	Chr3_6071911	MseI	ATGAAGTCTCGATGGTTCCG	TGTGGATGTGGTTCGATCTC	651	376	372
41	Chr3_6075054	BglII	GTGGTTGGGCTTAGGTGTTG	GATCCCTATCCCCACAGTTG	748	168	432
42	Chr3_6075367	BfaI	TCCTTCCTGTTTTTGGCATT	TTCATTAAGTGATACCTCTGTCTTGTC	600	252	447
43	Chr3_6077695	AflII	GTGTGGAGACACGTGAGTGG	GCAAGGGAACCTTATGGACC	699	383	363
44	Chr3_6078290	MseI	GGTCCATAAGGTTCCCTTGC	CGGTGAGAACTCCAACGAAT	746	480	122
45	Chr3_6080215	BfaI	GCAAGTCTCTCAACCAAGCC	AGCACCCAAAAGGTGCTACT	602	121	482
46	Chr3_6081842	MspI	GAATTGAATCCTCAGCGGAA	ATGTTCTCGCTCTCTCGCTC	603	183	485
47	Chr3_6084271	MseI	TCACTTCTTCTTCCTCACCCTT	TATAGCGCGAAGAATGCACC	668	370	327
48	Chr3_6084755	BfaI	CCTACAGGTGCATTCTTCGC	CGGGTATCACATGTTGGGTA	697	242	384
49	Chr3_6084875	MseI	GCTCAACGCATAGTCTCCCT	TTCGGGTAAGTGAGAGGGG	626	485	313
50	Chr3_6085105	Csp6I	TATTAAGTCGGCGATCTGGC	TACCATCGCCAATGCTTACA	798	337	389
51	Chr3_6088037	MspI	GGTAGCATGACAGTTCCCGT	GCTTTGTTTTCACCATCCGT	726	465	313
52	Chr3_6089362	Hin6I	TTTCTGCAGACTCTTTAATTTGGA	ACTGAGTGGAGAGCTTGGGA	778	453	325
53	Chr3_6089374	BstYI	TTTCTGCAGACTCTTTAATTTGGA	ACTGAGTGGAGAGCTTGGGA	778	340	387
54	Chr3_6089727	MspI	GATTCTTGTTGGTCCGTGGT	TGACATGCGAGTGGTGGTAT	727	464	319
55	Chr3_6093035	MspI	CGATATTCCCTGAAAAGCCA	AAATCCCCAAAATGGTAGGC	783	292	491
56	Chr3_6093207	XhoI	CGATATTCCCTGAAAAGCCA	AAATCCCCAAAATGGTAGGC	783	271	411
57	Chr3_6095275	BfaI	TTGCTCAATTTACTCGTGCG	GCAAGCTACCCCTAGACGTG	682	410	272
SNP markers based on 97103 reference genome
	Position	reference /P1_allele /P2_allele	Forward Sequence	Reverse sequence
1	SNP5666004	A/G/A	ATGTTGAGCACTTAAGCCATGT	CTTCTCCACTCTCCAACAAGGA
2	SNP5686151	T/C/T	TGTGTCATGATAGACGCAGATAGT	GTGTTAGATGGAGATGATAAGCCAC
3	SNP5707786	T/A/T	AGAGGCCATAGCATAGCAGC	ATTAGCTACGTCGGCAGCTC
4	SNP5733877	G/T/G	TGATGGGTAAAAATCGAGCCCA	CACCCTAAATTTACCCGGAAACA
5	SNP5756365	G/A/G	TGGTTCGACAACTTGGGGAC	CCATGAAAGCTGATGCGTGG
6	SNP5822743	T/C/T	TTGGTGGCAGAGTGTCCAAT	TCCGGCTTTTCTGTCTCGATG
7	SNP5832388	A/G/A	CGAAAATGGAGGTCGAGCCA	TACTGCGCGCTTCCCAAAAT
8	SNP5835290	A/C/A	AATCGTGTCTCTCGCTGTCC	ACATGTTCAACTAGTCTCCATCGT
9	SNP5843454	A/C/A	AATCTCCCACTCCACGTTGC	TTCGATCAACTTGCTTTCTGGAT
10	SNP5848889	G/A/G	GGAGATAGCCCACCCAACAA	AACTTGAAGACCAAGGAAAAGCA
