# Supplementary material for: Genetic Mapping and Discovery of the Candidate Gene for Black Seed Coat Color in Watermelon (Citrullus lanatus)
Source: Front Plant Sci. 2020 Jan 22;10:1689. doi: 10.3389/fpls.2019.01689 (PMC6987421; doi:10.3389/fpls.2019.01689)
Supplement: Supplementary Table 3 — The primers information used for the sequence and expression analysis of the candidate genes. [file Table_3.xlsx]

## Sheet: Sheet1
Supplementary Table 3, The primers information used for the sequence and expression analysis of the candidate genes
Primers used for qRT-PCR analysis		Forward Sequence	Reverse Sequence
	Actin	CCATGTATGTTGCCATCCAG	GGATAGCATGGGGTAGAGCA
	Cla019481	TCTCCTTCCATGCCACTAGC	AAACAGACCAAAGGAGGCG
priemrs used for genes amplication
	Cla019481	TGCAAACTACCCACGTAGAACA	AGCTTGAATGACTCGAACCAA
	Cla019482	TGACGGTAGTCTGAGATACATCC	ACACTAAGTGGGGATTGGAAC
	Cla019483	AGTCATCCTTATGCTTC	CAGTAGTTTTAGTATTTCCT
priemrs used for CDS amplication
	Cla019481	ATGGCCTCTCTATCTCCTTCC	GCATCATATTCAATTCTAATGTCC
	Cla019482	ATGGCTTCTCTATCTCCTCCTC	CCTTCGTATTCAATCTTGATGTC
